# Supplementary material for: Work Placement and Job Satisfaction in Long-Term Childhood Cancer Survivors: The Impact of Late Effects
Source: Cancers (Basel). 2022 Aug 18;14(16):3984. doi: 10.3390/cancers14163984 (PMC9406576; doi:10.3390/cancers14163984)
Supplement: Supplementary file 1 [file cancers-14-03984-s001.zip]

Archive with 1 entries (1 files):
- cancers-1850790-supplementary.pdf
